# Supplementary material for: Utility of Polygenic Risk Scores (PRSs) in Predicting Pancreatic Cancer: A Systematic Review and Meta-Analysis of Common-Variant and Mixed Scores with Insights into Rare Variant Analysis
Source: Cancers (Basel). 2025 Jan 13;17(2):241. doi: 10.3390/cancers17020241 (PMC11764467; doi:10.3390/cancers17020241)
Supplement: Supplementary file 1 [file cancers-17-00241-s001.zip]

Archive with 1 entries (1 files):
- cancers-3366084-supplementary.pdf
